# Supplementary material for: Subcellular Detection of SARS-CoV-2 RNA in Human Tissue Reveals Distinct Localization in Alveolar Type 2 Pneumocytes and Alveolar Macrophages
Source: mBio. 2022 Feb 8;13(1):e03751-21. doi: 10.1128/mbio.03751-21 (PMC8822351; doi:10.1128/mbio.03751-21)
Supplement: TABLE S1 [file mbio.03751-21-st001.xlsx]

## Sheet: Sheet1
Sample ID	Tissue	Patient	SARS-CoV-2 RNA FISH staining	qPCR
COVID01_1_3	Lung left upper lobe	Patient 01	No staining
COVID02_1_3	Lung left upper lobe	Patient 02	Positive
COVID02_2_3	Lung left lower lobe	Patient 02	Positive
COVID02_4_3	Lung right lower lobe	Patient 02	Positive
COVID02_5_3	Trachea	Patient 02	No staining
COVID02_6_3	Hilar lymph node	Patient 02	Positive
COVID02_9_3	Heart left ventricle	Patient 02	No staining
COVID02_12_3	Esophagus - distal	Patient 02	No staining
COVID02_13_3	Stomach - antrum	Patient 02	No staining
COVID02_14_3	Spleen	Patient 02	No staining
COVID02_17_3	Small bowel - duodenum	Patient 02	No staining
COVID02_18_3	Small bowel - jejunum	Patient 02	No staining
COVID02_19_3	Small bowel - ileum	Patient 02	No staining
COVID02_23_3	Right kidney	Patient 02	No staining
COVID03_3_3	Lung right upper lobe	Patient 03	No staining
COVID03_4_3	Lung right lower lobe	Patient 03	No staining
COVID04_1_3	Lung left upper lobe	Patient 04	No staining
COVID05_1_3	Lung left upper lobe	Patient 05	No staining
COVID06_1_3	Lung left upper lobe	Patient 06	No staining
COVID07_1_3	Lung left upper lobe	Patient 07	No staining
COVID07_2_3	Lung left lower lobe	Patient 07	No staining
COVID07_3_3	Lung right upper lobe	Patient 07	No staining
COVID07_4_3	Lung right lower lobe	Patient 07	No staining
COVID08_1_3	Lung left upper lobe	Patient 08	No staining
COVID09_3_3	Lung right upper lobe	Patient 09	No staining
COVID09_4_3	Lung right lower lobe	Patient 09	No staining
HA19_61 A6	Lung		No staining
HA19_19 A8	Lung		No staining
CAU20-25 A8	Placenta		Positive
HS20-11298 1D	Placenta		No staining
SUR20-2471 A4	Placenta		No staining
OR20-306 1G	Placenta		Positive
