# Supplementary material for: Subcellular Detection of SARS-CoV-2 RNA in Human Tissue Reveals Distinct Localization in Alveolar Type 2 Pneumocytes and Alveolar Macrophages
Source: mBio. 2022 Feb 8;13(1):e03751-21. doi: 10.1128/mbio.03751-21 (PMC8822351; doi:10.1128/mbio.03751-21)
Supplement: TABLE S2 [file mbio.03751-21-st002.xlsx]

## Sheet: HCRprobes
Supplementary Table 1: Sequences of the SARS-CoV-2 and cell type marker HCR probes used in this study
Gene	Probe	odd split-initiator probe sequence	even split-initiator probsequence
AGER	AGER_B1_1	gAggAgggCAgCAAACggAAcgccaatccgggctgtgatg	ttacacttcagcaccagtggTAgAAgAgTCTTCCTTTACg
	AGER_B1_2	gAggAgggCAgCAAACggAAgccgttgggaaggacacgag	cgacagccggaaggaagaggTAgAAgAgTCTTCCTTTACg
	AGER_B1_3	gAggAgggCAgCAAACggAAttgcctggcaccggaaaatc	gtctcctttccattcctgttTAgAAgAgTCTTCCTTTACg
	AGER_B1_4	gAggAgggCAgCAAACggAAggactcggtagttggacttg	ttcccaggaatctggtagacTAgAAgAgTCTTCCTTTACg
	AGER_B1_5	gAggAgggCAgCAAACggAAtccctctgacacacatgtcc	taagagtccctgcagggtagTAgAAgAgTCTTCCTTTACg
	AGER_B1_6	gAggAgggCAgCAAACggAActtcccatccaagtgccagc	ccttctcattaggcaccaggTAgAAgAgTCTTCCTTTACg
	AGER_B1_7	gAggAgggCAgCAAACggAActgttccttcacagatactc	ctgtctcagggtgtctcctgTAgAAgAgTCTTCCTTTACg
	AGER_B1_8	gAggAgggCAgCAAACggAAccgactgcagtgtgaagagc	cgggctggggtcaccattagTAgAAgAgTCTTCCTTTACg
	AGER_B1_9	gAggAgggCAgCAAACggAAgagaaggtgggacggggatc	aaggcctgggctgaagctacTAgAAgAgTCTTCCTTTACg
	AGER_B1_10	gAggAgggCAgCAAACggAAtccaccaccaattggacctc	agctactgctccaccttctgTAgAAgAgTCTTCCTTTACg
	AGER_B1_11	gAggAgggCAgCAAACggAAagggttacggttccaccagg	ctgggcagggacttcacaggTAgAAgAgTCTTCCTTTACg
	AGER_B1_12	gAggAgggCAgCAAACggAAttggtctgaggccagaacag	agagagattatacaggagagTAgAAgAgTCTTCCTTTACg
	AGER_B1_13	gAggAgggCAgCAAACggAAggcaaggtggggttatacag	ctctggttgtagaagaaagcTAgAAgAgTCTTCCTTTACg
MARCO	MARCO_B3_1	gTCCCTgCCTCTATATCTTTaccactgcagctggttgtaaacctc	cacttggagaaagatccttcccatcTTCCACTCAACTTTAACCCg
	MARCO_B3_2	gTCCCTgCCTCTATATCTTTgcagaaatgctcccctcaagaggaa	ttatagatggccaaagtcctggagcTTCCACTCAACTTTAACCCg
	MARCO_B3_3	gTCCCTgCCTCTATATCTTTcaatttggtgaaaagcagcttgttg	gaacattgatttcgaaaggctccatTTCCACTCAACTTTAACCCg
	MARCO_B3_4	gTCCCTgCCTCTATATCTTTctgcagcaagtgctcatggctgacg	tgggttctgagtgaagttgtctaccTTCCACTCAACTTTAACCCg
	MARCO_B3_5	gTCCCTgCCTCTATATCTTTttgttcacctttgattctgaacatc	cttgtgaccttgaagacctggggcgTTCCACTCAACTTTAACCCg
	MARCO_B3_6	gTCCCTgCCTCTATATCTTTttagctccaggaaaaccagccaaac	tgcagtccaggttgtccttgatctcTTCCACTCAACTTTAACCCg
	MARCO_B3_7	gTCCCTgCCTCTATATCTTTaattgtcccccaggtaccactgtag	atcagaattttgccactcgtcatcgTTCCACTCAACTTTAACCCg
	MARCO_B3_8	gTCCCTgCCTCTATATCTTTacccagcatgcggcagaagacaatg	tttgtacagggcccttcctttggagTTCCACTCAACTTTAACCCg
	MARCO_B3_9	gTCCCTgCCTCTATATCTTTtctccgtgccccgacactgaacatt	tattcttggtgcagctccacagggtTTCCACTCAACTTTAACCCg
	MARCO_B3_10	gTCCCTgCCTCTATATCTTTgatcctctgccttcccacatatgag	tcagttgtccccagggaactcctcaTTCCACTCAACTTTAACCCg
SARS-CoV-2 ORF1a	ORF1a_B1_1	gAggAgggCAgCAAACggAAtgaatagtagttgtctgattgtcct	aattgaggttgaacctcaacaattgTAgAAgAgTCTTCCTTTACg
	ORF1a_B1_2	gAggAgggCAgCAAACggAAgatgaagattgccattaatgtcaat	tgtcactaacaagagtggcagaatcTAgAAgAgTCTTCCTTTACg
	ORF1a_B1_3	gAggAgggCAgCAAACggAAgttgaaactatggctttagtttcca	ttaatacccttatatttacgctgtaTAgAAgAgTCTTCCTTTACg
	ORF1a_B1_4	gAggAgggCAgCAAACggAAcaccataatcaaccacaccctcttg	ttttactggtgtaaaagtaaaatctTAgAAgAgTCTTCCTTTACg
	ORF1a_B1_5	gAggAgggCAgCAAACggAAccagcaagtgagatggtttcaataa	ccagaataggaccaatctttataggTAgAAgAgTCTTCCTTTACg
	ORF1a_B1_6	gAggAgggCAgCAAACggAAtaggattactagtgtaatatacact	taacttcaccatctaggtggaatgtTAgAAgAgTCTTCCTTTACg
	ORF1a_B1_7	gAggAgggCAgCAAACggAAagtcctcacttctctcaaagaaaga	gttgtctactgttgtaaacaccttaTAgAAgAgTCTTCCTTTACg
	ORF1a_B1_8	gAggAgggCAgCAAACggAAtcaactctatttgttggagtgttaa	catcttgtagagcaggtggattaaaTAgAAgAgTCTTCCTTTACg
	ORF1a_B1_9	gAggAgggCAgCAAACggAAgtaggctaagataagtgcacaaaag	acctaactcacctactgtcttattaTAgAAgAgTCTTCCTTTACg
	ORF1a_B1_10	gAggAgggCAgCAAACggAAggtttcttataaccagttaactggt	aatgtaactttaagctctcttgaagTAgAAgAgTCTTCCTTTACg
	ORF1a_B1_11	gAggAgggCAgCAAACggAAcattgttaacatgccaaacaatagg	ttggtttatacgtggctttattagtTAgAAgAgTCTTCCTTTACg
	ORF1a_B1_12	gAggAgggCAgCAAACggAAgtcggcatagatgctttaattctag	ctcttaacagtattctttgctatagTAgAAgAgTCTTCCTTTACg
	ORF1a_B1_13	gAggAgggCAgCAAACggAAaacacctaaagcagcggttgagtag	agaaggcatgcctaaattagacattTAgAAgAgTCTTCCTTTACg
	ORF1a_B1_14	gAggAgggCAgCAAACggAAgttgcaatagtgacattagtagagt	ctacaaggtatagaaccagtacagtTAgAAgAgTCTTCCTTTACg
	ORF1a_B1_15	gAggAgggCAgCAAACggAAttgtaacacatcatacaagttgatg	cattcgactcttgttgctctattacTAgAAgAgTCTTCCTTTACg
	ORF1a_B1_16	gAggAgggCAgCAAACggAAagtaacagtataggttgacacataa	ccaacatcagacactaatgcctgatTAgAAgAgTCTTCCTTTACg
	ORF1a_B1_17	gAggAgggCAgCAAACggAAaataaaagtagataagacattgtct	atcaacaaacccttgccgagctgctTAgAAgAgTCTTCCTTTACg
	ORF1a_B1_18	gAggAgggCAgCAAACggAAaacttgtctagtagttgcacatgtc	tgctatctttgttgttacaacattaTAgAAgAgTCTTCCTTTACg
	ORF1a_B1_19	gAggAgggCAgCAAACggAAtcacttgaaaagtcagtatgtttag	ccatcaatagccttgtatcctatgaTAgAAgAgTCTTCCTTTACg
	ORF1a_B1_20	gAggAgggCAgCAAACggAAgatggtgtgtaacagatgttaccaa	gcaaagtcagtgtactctataagttTAgAAgAgTCTTCCTTTACg
	ORF1a_B1_21	gAggAgggCAgCAAACggAAaggcaaggcatgttactacgatagc	aagctcttctaaacctcataaaataTAgAAgAgTCTTCCTTTACg
	ORF1a_B1_22	gAggAgggCAgCAAACggAActaaaggaaacaccattaaagacta	gtgcacagcgcagcttcttcaaaagTAgAAgAgTCTTCCTTTACg
	ORF1a_B1_23	gAggAgggCAgCAAACggAAagaggtaatagcacatcactacgca	agagctaagtatctattatattgcgTAgAAgAgTCTTCCTTTACg
	ORF1a_B4_1	CCTCAACCTACCTCCAACAAtgaatagtagttgtctgattgtcct	aattgaggttgaacctcaacaattgATTCTCACCATATTCgCTTC
	ORF1a_B4_2	CCTCAACCTACCTCCAACAAgatgaagattgccattaatgtcaat	tgtcactaacaagagtggcagaatcATTCTCACCATATTCgCTTC
	ORF1a_B4_3	CCTCAACCTACCTCCAACAAgttgaaactatggctttagtttcca	ttaatacccttatatttacgctgtaATTCTCACCATATTCgCTTC
	ORF1a_B4_4	CCTCAACCTACCTCCAACAAcaccataatcaaccacaccctcttg	ttttactggtgtaaaagtaaaatctATTCTCACCATATTCgCTTC
	ORF1a_B4_5	CCTCAACCTACCTCCAACAAccagcaagtgagatggtttcaataa	ccagaataggaccaatctttataggATTCTCACCATATTCgCTTC
	ORF1a_B4_6	CCTCAACCTACCTCCAACAAtaggattactagtgtaatatacact	taacttcaccatctaggtggaatgtATTCTCACCATATTCgCTTC
	ORF1a_B4_7	CCTCAACCTACCTCCAACAAagtcctcacttctctcaaagaaaga	gttgtctactgttgtaaacaccttaATTCTCACCATATTCgCTTC
	ORF1a_B4_8	CCTCAACCTACCTCCAACAAtcaactctatttgttggagtgttaa	catcttgtagagcaggtggattaaaATTCTCACCATATTCgCTTC
	ORF1a_B4_9	CCTCAACCTACCTCCAACAAgtaggctaagataagtgcacaaaag	acctaactcacctactgtcttattaATTCTCACCATATTCgCTTC
	ORF1a_B4_10	CCTCAACCTACCTCCAACAAggtttcttataaccagttaactggt	aatgtaactttaagctctcttgaagATTCTCACCATATTCgCTTC
	ORF1a_B4_11	CCTCAACCTACCTCCAACAAcattgttaacatgccaaacaatagg	ttggtttatacgtggctttattagtATTCTCACCATATTCgCTTC
	ORF1a_B4_12	CCTCAACCTACCTCCAACAAgtcggcatagatgctttaattctag	ctcttaacagtattctttgctatagATTCTCACCATATTCgCTTC
	ORF1a_B4_13	CCTCAACCTACCTCCAACAAaacacctaaagcagcggttgagtag	agaaggcatgcctaaattagacattATTCTCACCATATTCgCTTC
	ORF1a_B4_14	CCTCAACCTACCTCCAACAAgttgcaatagtgacattagtagagt	ctacaaggtatagaaccagtacagtATTCTCACCATATTCgCTTC
	ORF1a_B4_15	CCTCAACCTACCTCCAACAAttgtaacacatcatacaagttgatg	cattcgactcttgttgctctattacATTCTCACCATATTCgCTTC
	ORF1a_B4_16	CCTCAACCTACCTCCAACAAagtaacagtataggttgacacataa	ccaacatcagacactaatgcctgatATTCTCACCATATTCgCTTC
	ORF1a_B4_17	CCTCAACCTACCTCCAACAAaataaaagtagataagacattgtct	atcaacaaacccttgccgagctgctATTCTCACCATATTCgCTTC
	ORF1a_B4_18	CCTCAACCTACCTCCAACAAaacttgtctagtagttgcacatgtc	tgctatctttgttgttacaacattaATTCTCACCATATTCgCTTC
	ORF1a_B4_19	CCTCAACCTACCTCCAACAAtcacttgaaaagtcagtatgtttag	ccatcaatagccttgtatcctatgaATTCTCACCATATTCgCTTC
	ORF1a_B4_20	CCTCAACCTACCTCCAACAAgatggtgtgtaacagatgttaccaa	gcaaagtcagtgtactctataagttATTCTCACCATATTCgCTTC
	ORF1a_B4_21	CCTCAACCTACCTCCAACAAaggcaaggcatgttactacgatagc	aagctcttctaaacctcataaaataATTCTCACCATATTCgCTTC
	ORF1a_B4_22	CCTCAACCTACCTCCAACAActaaaggaaacaccattaaagacta	gtgcacagcgcagcttcttcaaaagATTCTCACCATATTCgCTTC
	ORF1a_B4_23	CCTCAACCTACCTCCAACAAagaggtaatagcacatcactacgca	agagctaagtatctattatattgcgATTCTCACCATATTCgCTTC
SARS-CoV-2 N	Nucelocapsid_B1_1	gAggAgggCAgCAAACggAAgattttggggtccattatcagacat	caaacgtaatgcggggtgcatttcgTAgAAgAgTCTTCCTTTACg
	Nucelocapsid_B1_2	gAggAgggCAgCAAACggAAtcaccaccacgaattcgtctggtag	cttggactgagatctttcattttacTAgAAgAgTCTTCCTTTACg
	Nucelocapsid_B1_3	gAggAgggCAgCAAACggAActgtcaagcagcagcaaagcaagag	gacattttgctctcaagctggttcaTAgAAgAgTCTTCCTTTACg
	Nucelocapsid_B1_4	gAggAgggCAgCAAACggAAatgctttagtggcagtacgtttttg	gtctgccgaaagcttgtgttacattTAgAAgAgTCTTCCTTTACg
	Nucelocapsid_B1_5	gAggAgggCAgCAAACggAAagcgctgggggcaaattgtgcaatt	aatgcgcgacattccgaagaacgctTAgAAgAgTCTTCCTTTACg
	Nucelocapsid_B1_6	gAggAgggCAgCAAACggAActttgtcatccaatttgatggcacc	aaatgacttgatctttgaaatttggTAgAAgAgTCTTCCTTTACg
	Nucelocapsid_B1_7	gAggAgggCAgCAAACggAAgcagcaggaagaagagtcacagttt	aattgtttggagaaatcatccaaatTAgAAgAgTCTTCCTTTACg
SARS-CoV-2 Subgenomic mRNA	S gene_B3	gTCCCTgCCTCTATATCTTTTTAGAGAACAGATCTACAAGAGATC	AAAACAAGAAAAACAAACATTGTTCTTCCACTCAACTTTAACCCg
	E gene_B3	gTCCCTgCCTCTATATCTTTTTAGAGAACAGATCTACAAGAGATC	CCGAAACGAATGAGTACATAAGTTCTTCCACTCAACTTTAACCCg
	M gene_B3	gTCCCTgCCTCTATATCTTTTTAGAGAACAGATCTACAAGAGATC	GAAAAACTAATATAATATTTAGTTCTTCCACTCAACTTTAACCCg
	N gene_B3	gTCCCTgCCTCTATATCTTTTTAGAGAACAGATCTACAAGAGATC	CATTATCAGACATTTTAGTTTGTTCTTCCACTCAACTTTAACCCg
	ORF7A gene_B3	gTCCCTgCCTCTATATCTTTTTAGAGAACAGATCTACAAGAGATC	CAAGAAAAGAATAATTTTCATGTTCTTCCACTCAACTTTAACCCg
	ORF3A gene_B3	gTCCCTgCCTCTATATCTTTTTAGAGAACAGATCTACAAGAGATC	TTCTCATAAACAAATCCATAAGTTCTTCCACTCAACTTTAACCCg
	ORF6 gene_B3	gTCCCTgCCTCTATATCTTTTTAGAGAACAGATCTACAAGAGATC	CCCAATTTGTAATAAGAAAGCGTTCTTCCACTCAACTTTAACCCg
	ORF8 gene_B3	gTCCCTgCCTCTATATCTTTTTAGAGAACAGATCTACAAGAGATC	TAAGAAAACAAGAAATTTCATGTTCTTCCACTCAACTTTAACCCg
SFTPC	SFTPC_B3_1	gTCCCTgCCTCTATATCTTTtctttgctgcccacatccat	cggcgggctctccatcaggaTTCCACTCAACTTTAACCCg
	SFTPC_B3_2	gTCCCTgCCTCTATATCTTTccccaatgctcatctccaga	aggcgttgctgggcttccggTTCCACTCAACTTTAACCCg
	SFTPC_B3_3	gTCCCTgCCTCTATATCTTTacaccacgaggccagtggag	atcagcagctgctggtagtcTTCCACTCAACTTTAACCCg
	SFTPC_B3_4	gTCCCTgCCTCTATATCTTTgtgccaggggctggcttgta	tatcttcatgatgtagcagcTTCCACTCAACTTTAACCCg
	SFTPC_B3_5	gTCCCTgCCTCTATATCTTTtcaagactggggatgctctc	gtggacttttctagtgagagTTCCACTCAACTTTAACCCg
	SFTPC_B3_6	gTCCCTgCCTCTATATCTTTcgccacacagggtgctcacg	tagatgtagtagagcggcacTTCCACTCAACTTTAACCCg
Single-molecule RNA FISH probes
ORF1a	Covid19_Orf1a_1	gtcttgttgaccaacagttt
	Covid19_Orf1a_2	cttatttaaggctcctgcaa
	Covid19_Orf1a_3	acctttgttaacatttgggc
	Covid19_Orf1a_4	cacagcagttaaaacaccct
	Covid19_Orf1a_5	ttggcacttttctcaaagct
	Covid19_Orf1a_6	tacatagccaagtggcattg
	Covid19_Orf1a_7	ctagttgtgtagattgtcca
	Covid19_Orf1a_8	cgtgtggaggttaatgttgt
	Covid19_Orf1a_9	gtggtagtactcaaaagcct
	Covid19_Orf1a_10	gggtatttccactttttagt
	Covid19_Orf1a_11	cttgtagagcaggtggatta
	Covid19_Orf1a_12	ccacaagttttacacaccac
	Covid19_Orf1a_13	aagtgtgcccatgtacataa
	Covid19_Orf1a_14	accacactggtaattaccag
	Covid19_Orf1a_15	gtaaagcaccgtctatgcaa
	Covid19_Orf1a_16	cctttgtattctgaggactt
	Covid19_Orf1a_17	cttgcgtttggatatggttg
	Covid19_Orf1a_18	gtatacaccaggtatttggt
	Covid19_Orf1a_19	ttccactacttcttcagaga
	Covid19_Orf1a_20	aagcagcggttgagtagatt
	Covid19_Orf1a_21	tacagtaagaaggcatgcct
	Covid19_Orf1a_22	acaaccgtctacaacatgca
	Covid19_Orf1a_23	aggaccttctaacaccatta
	Covid19_Orf1a_24	gtactaccagcacagaatgt
	Covid19_Orf1a_25	agtgacaagtctctcgcaac
	Covid19_Orf1a_26	ttagctctcaggttgtctaa
	Covid19_Orf1a_27	ttgccgagctgctgaaataa
	Covid19_Orf1a_28	actatcgccagtaacttcta
	Covid19_Orf1a_29	gggtgtcatgttttcaactt
	Covid19_Orf1a_30	ttgtgactttttgctacctg
	Covid19_Orf1a_31	acttgtctagtagttgcaca
	Covid19_Orf1a_32	atagccttgtatcctatgat
	Covid19_Orf1a_33	atgctatgtcacgagtgaca
	Covid19_Orf1a_34	cttctcttgttatgactgca
	Covid19_Orf1a_35	tcaccattagttgtgcgtaa
	Covid19_Orf1a_36	ccatgagcacataacgtgtg
	Covid19_Orf1a_37	taccaccagctactatagat
	Covid19_Orf1a_38	cagcgcagcttcttcaaaag
N segment	Covid19_N_1	tgattttggggtccattatc
	Covid19_N_2	aacgtaatgcggggtgcatt
	Covid19_N_3	agttgaatctgagggtccac
	Covid19_N_4	gttctccattctggttactg
	Covid19_N_5	cgacgttgttttgatcgcgc
	Covid19_N_6	agacgcagtattattgggta
	Covid19_N_7	tgttgagtgagagcggtgaa
	Covid19_N_8	gggaatttaaggtcttcctt
	Covid19_N_9	aattggaacgccttgtcctc
	Covid19_N_10	catctggactgctattggtg
	Covid19_N_11	cttcggtagtagccaatttg
	Covid19_N_12	accacgaattcgtctggtag
	Covid19_N_13	gatctttcattttaccgtca
	Covid19_N_14	tttgttagcaccatagggaa
	Covid19_N_15	cagttgcaacccatatgatg
	Covid19_N_16	tagaagccttttggcaatgt
	Covid19_N_17	acgagaagaggcttgactgc
	Covid19_N_18	tgttgcgactacgtgatgag
	Covid19_N_19	gcctggagttgaatttcttg
	Covid19_N_20	agctggttcaatctgtcaag
	Covid19_N_21	tttaccagacattttgctct
	Covid19_N_22	gcttgtgttacattgtatgc
	Covid19_N_23	tttgttctggaccacgtctg
	Covid19_N_24	tggtccccaaaatttccttg
	Covid19_N_25	agttccttgtctgattagtt
	Covid19_N_26	caatttgcggccaatgtttg
	Covid19_N_27	gaagcgctgggggcaaattg
	Covid19_N_28	atgcgcgacattccgaagaa
	Covid19_N_29	ctgtgtaggtcaaccacgtt
	Covid19_N_30	atttggatctttgtcatcca
	Covid19_N_31	ttgtatgcgtcaatatgctt
	Covid19_N_32	ggtaaggcttgagtttcatc
	Covid19_N_33	gaagagtcacagtttgctgt
	Covid19_N_34	atcatccaaatctgcagcag
	Covid19_N_35	ggattgttgcaattgtttgg
